# Supplementary material for: Tris(η5-cyclo­penta­dien­yl)hafnium(III)
Source: Acta Crystallogr Sect E Struct Rep Online. 2011 Apr 22;67(Pt 5):m629. doi: 10.1107/S1600536811014516 (PMC3089176; doi:10.1107/S1600536811014516)
Supplement: Supplementary file 1 [file e-67-0m629-sup1.cif]

##############################################################################
#                                                                            #
# This CIF contains the data in a paper accepted for publication in          #
# Acta Crystallographica Section E. It conforms to the requirements of       #
# Notes for Authors for Acta Crystallographica Section E, and has been       #
# peer reviewed under the auspices of the IUCr Commission on Journals.       #
#                                                                            #
# Full details of the Crystallographic Information File format               #
# are given in the paper "The Crystallographic Information File (CIF):       #
# a New Standard Archive File for Crystallography" by S. R. Hall, F. H.      #
# Allen and I. D. Brown [Acta Cryst. (1991), A47, 655-685].                  #
#                                                                            #
# The current version of the core CIF dictionary is obtainable from          #
# ftp://ftp.iucr.org/pub/cif_core.dic.                                       #
#                                                                            #
# Software is freely available for graphical display of the structure(s)     #
# in this CIF. For information consult the CIF software page                 #
# http://www.iucr.org/resources/cif/software.                                #
#                                                                            #
# This file may be used for bona fide research purposes within the           #
# scientific community so long as proper attribution is given to the journal # 
# article from which it was obtained.                                        #
#                                                                            #
##############################################################################
data_I
_audit_creation_method     SHELXL-97
_chemical_name_systematic
;
Tris(\h^5^-cyclopentadienyl)hafnium(III)
;
_chemical_name_common     ?
_chemical_formula_moiety     'C15 H15 Hf'
_chemical_formula_sum     'C15 H15 Hf'
_chemical_formula_iupac     '[Hf (C5 H5)3]'
_chemical_formula_weight     373.76
_chemical_melting_point     ?
_symmetry_cell_setting     hexagonal
_symmetry_space_group_name_H-M     'P 63/m'
_symmetry_space_group_name_Hall     '-P 6c'
loop_
    _symmetry_equiv_pos_as_xyz
    'x, y, z'
    '-y, x-y, z'
    '-x+y, -x, z'
    '-x, -y, z+1/2'
    'y, -x+y, z+1/2'
    'x-y, x, z+1/2'
    '-x, -y, -z'
    'y, -x+y, -z'
    'x-y, x, -z'
    'x, y, -z-1/2'
    '-y, x-y, -z-1/2'
    '-x+y, -x, -z-1/2'
_cell_length_a     7.9772(4)
_cell_length_b     7.9772
_cell_length_c     10.2975(6)
_cell_angle_alpha     90.00
_cell_angle_beta     90.00
_cell_angle_gamma     120.00
_cell_volume     567.50(5)
_cell_formula_units_Z     2
_cell_measurement_reflns_used     4609
_cell_measurement_theta_min     1.93
_cell_measurement_theta_max     28.42
_cell_measurement_temperature     150(2)
_exptl_crystal_description     prism
_exptl_crystal_colour     yellow
_exptl_crystal_size_max     0.30
_exptl_crystal_size_mid     0.20
_exptl_crystal_size_min     0.15
_exptl_crystal_density_diffrn     2.187
_exptl_crystal_density_meas     ?
_exptl_crystal_density_method     'not measured'
_exptl_crystal_F_000     354
_exptl_absorpt_coefficient_mu     9.157
_exptl_absorpt_correction_type     numerical
_exptl_absorpt_process_details     '(X-SHAPE and X-RED32; Stoe & Cie, 2005)'
_exptl_absorpt_correction_T_min     0.1499
_exptl_absorpt_correction_T_max     0.3462
_exptl_special_details
;
;
_diffrn_ambient_temperature     150(2)
_diffrn_radiation_type     MoK\a
_diffrn_radiation_wavelength     0.71073
_diffrn_radiation_source     'fine-focus sealed tube'
_diffrn_radiation_monochromator     graphite
_diffrn_measurement_device_type     'Stoe IPDS II'
_diffrn_measurement_method     \w
_diffrn_detector_area_resol_mean     ?
_diffrn_reflns_number     7314
_diffrn_reflns_av_R_equivalents     0.0970
_diffrn_reflns_av_sigmaI/netI     0.0237
_diffrn_reflns_theta_min     2.95
_diffrn_reflns_theta_max     24.99
_diffrn_reflns_theta_full     24.99
_diffrn_measured_fraction_theta_max     1.000
_diffrn_measured_fraction_theta_full     1.000
_diffrn_reflns_limit_h_min     -9
_diffrn_reflns_limit_h_max     9
_diffrn_reflns_limit_k_min     -9
_diffrn_reflns_limit_k_max     9
_diffrn_reflns_limit_l_min     -12
_diffrn_reflns_limit_l_max     12
_diffrn_standards_number     ?
_diffrn_standards_interval_count     ?
_diffrn_standards_interval_time     ?
_diffrn_standards_decay_%     ?
_refine_special_details
;
Refinement of <i>F</i>^2^ against ALL reflections. The weighted <i>R</i>-factor
<i>wR</i> and goodness of fit <i>S</i> are based on <i>F</i>^2^, conventional
<i>R</i>-factors <i>R</i> are based on <i>F</i>, with <i>F</i> set to zero for
negative <i>F</i>^2^. The threshold expression of <i>F</i>^2^ >
\s(<i>F</i>^2^) is used only for calculating <i>R</i>-factors(gt) <i>etc</i>.
and is not relevant to the choice of reflections for refinement.
<i>R</i>-factors based on <i>F</i>^2^ are statistically about twice as large
as those based on <i>F</i>, and <i>R</i>- factors based on ALL data will be
even larger.
;
_reflns_number_total     362
_reflns_number_gt     333
_reflns_threshold_expression     I>2\s(I)
_refine_ls_structure_factor_coef     Fsqd
_refine_ls_matrix_type     full
_refine_ls_R_factor_all     0.0382
_refine_ls_R_factor_gt     0.0336
_refine_ls_wR_factor_gt     0.0737
_refine_ls_wR_factor_ref     0.0759
_refine_ls_goodness_of_fit_ref     1.217
_refine_ls_restrained_S_all     1.217
_refine_ls_number_reflns     362
_refine_ls_number_parameters     27
_refine_ls_number_restraints     0
_refine_ls_hydrogen_treatment     constr
_refine_ls_weighting_scheme     calc
_refine_ls_weighting_details
         'calc w=1/[\s^2^(Fo^2^)+(0.0163P)^2^+5.6136P] where P=(Fo^2^+2Fc^2^)/3'
_atom_sites_solution_hydrogens     geom
_atom_sites_solution_primary     direct
_atom_sites_solution_secondary     difmap
_refine_ls_shift/su_max     0.000
_refine_ls_shift/su_mean     0.000
_refine_diff_density_max     0.946
_refine_diff_density_min     -3.400
_refine_ls_extinction_method     none
_refine_ls_extinction_coef     ?
loop_
    _atom_type_symbol
    _atom_type_description
    _atom_type_scat_dispersion_real
    _atom_type_scat_dispersion_imag
    _atom_type_scat_source
    'C' 'C' 0.0033 0.0016
                         'International Tables Vol C Tables 4.2.6.8 and 6.1.1.4'
    'H' 'H' 0.0000 0.0000
                         'International Tables Vol C Tables 4.2.6.8 and 6.1.1.4'
    'Hf' 'Hf' -0.5830 6.1852
                         'International Tables Vol C Tables 4.2.6.8 and 6.1.1.4'
_computing_data_collection     'X-AREA (Stoe & Cie, 2005)'
_computing_cell_refinement     'X-AREA (Stoe & Cie, 2005)'
_computing_data_reduction     'X-AREA (Stoe & Cie, 2005)'
_computing_structure_solution     'SHELXS97 (Sheldrick, 2008)'
_computing_structure_refinement     'SHELXL97 (Sheldrick, 2008)'
_computing_molecular_graphics     'XP in SHELXTL (Sheldrick, 2008)'
_computing_publication_material     'SHELXL97 (Sheldrick, 2008)'
loop_
    _atom_site_type_symbol
    _atom_site_label
    _atom_site_fract_x
    _atom_site_fract_y
    _atom_site_fract_z
    _atom_site_U_iso_or_equiv
    _atom_site_adp_type
    _atom_site_calc_flag
    _atom_site_refinement_flags
    _atom_site_occupancy
    _atom_site_symmetry_multiplicity
    _atom_site_disorder_assembly
    _atom_site_disorder_group
    Hf Hf1 0.3333 0.6667 0.2500 0.0342(3) Uani d S 1 6 . .
    C C1 0.4331(9) 0.4179(9) 0.1824(6) 0.0236(13) Uani d . 1 1 . .
    H H1 0.5434 0.4592 0.1283 0.028 Uiso calc R 1 1 . .
    C C2 0.2408(10) 0.3460(10) 0.1393(7) 0.0300(15) Uani d . 1 1 . .
    H H2 0.1992 0.3347 0.0517 0.036 Uiso calc R 1 1 . .
    C C3 0.1229(14) 0.2944(13) 0.2500 0.026(2) Uani d S 1 2 . .
    H H3 -0.0143 0.2344 0.2500 0.032 Uiso calc SR 1 2 . .
loop_
    _atom_site_aniso_label
    _atom_site_aniso_U_11
    _atom_site_aniso_U_22
    _atom_site_aniso_U_33
    _atom_site_aniso_U_12
    _atom_site_aniso_U_13
    _atom_site_aniso_U_23
    Hf1 0.0126(3) 0.0126(3) 0.0772(6) 0.00632(15) 0.000 0.000
    C1 0.022(3) 0.019(3) 0.031(3) 0.011(3) 0.003(3) -0.002(3)
    C2 0.024(3) 0.027(4) 0.035(4) 0.010(3) -0.004(3) -0.001(3)
    C3 0.017(4) 0.014(4) 0.048(6) 0.008(4) 0.000 0.000
_geom_special_details
;
All e.s.d.'s (except the e.s.d. in the dihedral angle between two l.s. planes)
are estimated using the full covariance matrix. The cell e.s.d.'s are taken
into account individually in the estimation of e.s.d.'s in distances, angles
and torsion angles; correlations between e.s.d.'s in cell parameters are only
used when they are defined by crystal symmetry. An approximate (isotropic)
treatment of cell e.s.d.'s is used for estimating e.s.d.'s involving l.s.
planes.
;
loop_
    _geom_bond_atom_site_label_1
    _geom_bond_atom_site_label_2
    _geom_bond_site_symmetry_2
    _geom_bond_distance
    _geom_bond_publ_flag
    Hf1 C2 12_566 2.549(7) ?
    Hf1 C2 10_556 2.549(7) ?
    Hf1 C2 3_565 2.549(7) ?
    Hf1 C2 11_666 2.549(7) ?
    Hf1 C2 . 2.549(7) ?
    Hf1 C2 2_665 2.549(7) ?
    Hf1 C1 12_566 2.576(6) ?
    Hf1 C1 3_565 2.576(6) ?
    Hf1 C1 11_666 2.576(6) ?
    Hf1 C1 2_665 2.576(6) ?
    Hf1 C1 . 2.576(6) ?
    Hf1 C1 10_556 2.576(6) ?
    C1 C1 10_556 1.392(12) ?
    C1 C2 . 1.414(9) ?
    C1 H1 . 0.9500 ?
    C2 C3 . 1.402(9) ?
    C2 H2 . 0.9500 ?
    C3 C2 10_556 1.402(9) ?
    C3 H3 . 0.9500 ?
loop_
    _geom_angle_atom_site_label_1
    _geom_angle_atom_site_label_2
    _geom_angle_atom_site_label_3
    _geom_angle_site_symmetry_1
    _geom_angle_site_symmetry_3
    _geom_angle
    _geom_angle_publ_flag
    C2 Hf1 C2 12_566 10_556 101.55(19) ?
    C2 Hf1 C2 12_566 3_565 53.1(3) ?
    C2 Hf1 C2 10_556 3_565 126.86(8) ?
    C2 Hf1 C2 12_566 11_666 101.55(19) ?
    C2 Hf1 C2 10_556 11_666 101.55(19) ?
    C2 Hf1 C2 3_565 11_666 126.86(8) ?
    C2 Hf1 C2 12_566 . 126.86(8) ?
    C2 Hf1 C2 10_556 . 53.1(3) ?
    C2 Hf1 C2 3_565 . 101.55(19) ?
    C2 Hf1 C2 11_666 . 126.86(8) ?
    C2 Hf1 C2 12_566 2_665 126.86(8) ?
    C2 Hf1 C2 10_556 2_665 126.86(8) ?
    C2 Hf1 C2 3_565 2_665 101.55(19) ?
    C2 Hf1 C2 11_666 2_665 53.1(3) ?
    C2 Hf1 C2 . 2_665 101.55(19) ?
    C2 Hf1 C1 12_566 12_566 32.0(2) ?
    C2 Hf1 C1 10_556 12_566 81.0(2) ?
    C2 Hf1 C1 3_565 12_566 52.7(2) ?
    C2 Hf1 C1 11_666 12_566 130.0(2) ?
    C2 Hf1 C1 . 12_566 94.8(2) ?
    C2 Hf1 C1 2_665 12_566 152.2(2) ?
    C2 Hf1 C1 12_566 3_565 52.7(2) ?
    C2 Hf1 C1 10_556 3_565 94.8(2) ?
    C2 Hf1 C1 3_565 3_565 32.0(2) ?
    C2 Hf1 C1 11_666 3_565 152.2(2) ?
    C2 Hf1 C1 . 3_565 81.0(2) ?
    C2 Hf1 C1 2_665 3_565 130.0(2) ?
    C1 Hf1 C1 12_566 3_565 31.4(3) ?
    C2 Hf1 C1 12_566 11_666 81.0(2) ?
    C2 Hf1 C1 10_556 11_666 130.0(2) ?
    C2 Hf1 C1 3_565 11_666 94.8(2) ?
    C2 Hf1 C1 11_666 11_666 32.0(2) ?
    C2 Hf1 C1 . 11_666 152.2(2) ?
    C2 Hf1 C1 2_665 11_666 52.7(2) ?
    C1 Hf1 C1 12_566 11_666 112.98(12) ?
    C1 Hf1 C1 3_565 11_666 122.45(4) ?
    C2 Hf1 C1 12_566 2_665 94.8(2) ?
    C2 Hf1 C1 10_556 2_665 152.2(2) ?
    C2 Hf1 C1 3_565 2_665 81.0(2) ?
    C2 Hf1 C1 11_666 2_665 52.7(2) ?
    C2 Hf1 C1 . 2_665 130.0(2) ?
    C2 Hf1 C1 2_665 2_665 32.0(2) ?
    C1 Hf1 C1 12_566 2_665 122.45(4) ?
    C1 Hf1 C1 3_565 2_665 112.98(12) ?
    C1 Hf1 C1 11_666 2_665 31.4(3) ?
    C2 Hf1 C1 12_566 . 152.1(2) ?
    C2 Hf1 C1 10_556 . 52.7(2) ?
    C2 Hf1 C1 3_565 . 130.0(2) ?
    C2 Hf1 C1 11_666 . 94.8(2) ?
    C2 Hf1 C1 . . 32.0(2) ?
    C2 Hf1 C1 2_665 . 81.0(2) ?
    C1 Hf1 C1 12_566 . 122.45(4) ?
    C1 Hf1 C1 3_565 . 112.98(12) ?
    C1 Hf1 C1 11_666 . 122.45(4) ?
    C1 Hf1 C1 2_665 . 112.98(12) ?
    C2 Hf1 C1 12_566 10_556 130.0(2) ?
    C2 Hf1 C1 10_556 10_556 32.0(2) ?
    C2 Hf1 C1 3_565 10_556 152.1(2) ?
    C2 Hf1 C1 11_666 10_556 81.0(2) ?
    C2 Hf1 C1 . 10_556 52.7(2) ?
    C2 Hf1 C1 2_665 10_556 94.8(2) ?
    C1 Hf1 C1 12_566 10_556 112.98(12) ?
    C1 Hf1 C1 3_565 10_556 122.45(4) ?
    C1 Hf1 C1 11_666 10_556 112.98(12) ?
    C1 Hf1 C1 2_665 10_556 122.45(4) ?
    C1 Hf1 C1 . 10_556 31.4(3) ?
    C1 C1 C2 10_556 . 108.3(4) ?
    C1 C1 Hf1 10_556 . 74.32(14) ?
    C2 C1 Hf1 . . 72.9(4) ?
    C1 C1 H1 10_556 . 125.9 ?
    C2 C1 H1 . . 125.9 ?
    Hf1 C1 H1 . . 118.7 ?
    C3 C2 C1 . . 107.3(6) ?
    C3 C2 Hf1 . . 75.3(5) ?
    C1 C2 Hf1 . . 75.0(4) ?
    C3 C2 H2 . . 126.4 ?
    C1 C2 H2 . . 126.4 ?
    Hf1 C2 H2 . . 115.6 ?
    C2 C3 C2 . 10_556 108.7(8) ?
    C2 C3 Hf1 . . 73.0(5) ?
    C2 C3 Hf1 10_556 . 73.0(5) ?
    C2 C3 H3 . . 125.6 ?
    C2 C3 H3 10_556 . 125.6 ?
    Hf1 C3 H3 . . 120.2 ?
data_global
_journal_date_recd_electronic     2011-04-11
_journal_date_accepted     2011-04-18
_journal_name_full     'Acta Crystallographica, Section E'
_journal_year     2011
_journal_volume     67
_journal_issue      5
_journal_page_first     m629
_journal_page_last     m629
_journal_paper_category     QM
_journal_coeditor_code     NG5148
_publ_contact_author_name     'Prof. Uwe Rosenthal'
_publ_contact_author_address
;
Leibniz-Institut f\"ur Katalyse e. V. an der Universit\"at Rostock
Albert-Einstein-Stra\&se 29a
18059 Rostock
Germany
;
_publ_contact_author_email     'uwe.rosenthal@catalysis.de'
_publ_contact_author_fax     '+49(0)381128151176'
_publ_contact_author_phone     '+49(0)3811281176'
_publ_section_title
;
Tris(\h^5^-cyclopentadienyl)hafnium(III)
;
loop_
    _publ_author_name
    _publ_author_address
    'Burlakov, Vladimir V.'
;
A. N. Nesmeyanov Institute of Organoelement Compounds
Russian Academy of Sciences
Vavilov Street 28
119991 Moscow
Russian Federation
;
    'Arndt, Perdita'
;
Leibniz-Institut f\"ur Katalyse e. V. an der Universit\"at Rostock
Albert-Einstein-Strasse 29a
18059 Rostock
Germany
;
    'Spannenberg, Anke'
;
Leibniz-Institut f\"ur Katalyse e. V. an der Universit\"at Rostock
Albert-Einstein-Strasse 29a
18059 Rostock
Germany
;
    'Rosenthal, Uwe'
;
Leibniz-Institut f\"ur Katalyse e. V. an der Universit\"at Rostock
Albert-Einstein-Strasse 29a
18059 Rostock
Germany
;
