# Supplementary material for: Tris(η5-cyclo­penta­dien­yl)hafnium(III)
Source: Acta Crystallogr Sect E Struct Rep Online. 2011 Apr 22;67(Pt 5):m629. doi: 10.1107/S1600536811014516 (PMC3089176; doi:10.1107/S1600536811014516)
Supplement: Supplementary file 2 [file e-67-0m629-Isup2.hkl]

# 
# h,k,l, Fc-squared, Fo-squared, sigma(Fo-squared) and status flag 
# 
data_I
_shelx_title ' ks1163h in P6(3)/m' 
_shelx_refln_list_code          4 
_shelx_F_calc_maximum      205.64 
_exptl_crystal_F_000       354.00 
_reflns_d_resolution_high  0.8411 
 
loop_ 
 _symmetry_equiv_pos_as_xyz 
 'x, y, z' 
 '-y, x-y, z' 
 '-x+y, -x, z' 
 '-x, -y, z+1/2' 
 'y, -x+y, z+1/2' 
 'x-y, x, z+1/2' 
 '-x, -y, -z' 
 'y, -x+y, -z' 
 'x-y, x, -z' 
 'x, y, -z-1/2' 
 '-y, x-y, -z-1/2' 
 '-x+y, -x, -z-1/2' 
 
_cell_length_a     7.9772 
_cell_length_b     7.9772 
_cell_length_c    10.2975 
_cell_angle_alpha  90.000 
_cell_angle_beta   90.000 
_cell_angle_gamma 120.000 
 
_shelx_F_squared_multiplier     1.000 
 
loop_ 
 _refln_index_h 
 _refln_index_k 
 _refln_index_l 
 _refln_F_squared_calc 
 _refln_F_squared_meas 
 _refln_F_squared_sigma 
 _refln_observed_status 
   0   1   0     4929.30     5336.42    141.64 o 
  -1   2   0     5384.70     5727.45    239.27 o 
   0   2   0     3120.04     3439.64    162.33 o 
  -2   3   0     5507.78     5529.68    203.01 o 
  -1   3   0     2591.98     2573.04     91.28 o 
   0   3   0    13690.17    12939.22    304.69 o 
  -3   4   0     5264.83     5073.17     90.33 o 
  -2   4   0    20900.31    19439.68    446.77 o 
  -1   4   0     1418.94     1335.33     42.66 o 
   0   4   0     3101.87     2922.51     80.36 o 
  -4   5   0     8981.77     8373.08    194.73 o 
  -3   5   0     1899.83     1772.82     39.81 o 
  -2   5   0     1145.17     1030.31     26.92 o 
  -1   5   0     5422.01     5036.94    128.58 o 
   0   5   0     1422.32     1342.38     53.86 o 
  -5   6   0     1254.62     1270.35     37.36 o 
  -4   6   0     1670.35     1640.73     41.95 o 
  -3   6   0     4720.99     4404.85    127.69 o 
  -2   6   0     2869.18     2680.89     88.53 o 
  -1   6   0     2424.34     2271.39     91.59 o 
   0   6   0     4849.21     4597.83    216.09 o 
  -6   7   0     1395.78     1354.68     50.31 o 
  -5   7   0     6783.88     6635.13    198.16 o 
  -4   7   0     1265.13     1234.33     37.17 o 
  -3   7   0     1695.68     1627.42     52.73 o 
  -2   7   0     9811.49     9171.48    353.14 o 
  -1   7   0     1094.86     1071.05     47.87 o 
   0   7   0      461.61      460.70     21.85 o 
  -7   8   0     2947.56     2848.42    131.82 o 
  -6   8   0     1887.54     1790.48     75.79 o 
  -5   8   0     1093.02     1092.46     31.90 o 
  -4   8   0     3137.46     2984.08    125.91 o 
  -3   8   0      962.07      959.60     35.37 o 
  -2   8   0      927.02      892.67     39.93 o 
  -1   8   0     3123.02     2939.66    159.48 o 
   0   8   0      691.80      705.24     44.72 o 
  -7   9   0      784.07      741.64     36.97 o 
  -6   9   0     3818.05     3849.98    169.39 o 
  -5   9   0      469.63      530.89     27.02 o 
  -4   9   0      621.21      615.57     31.17 o 
  -3   9   0     1997.47     2080.81    111.89 o 
  -2   9   0      569.86      531.38     31.21 o 
   0   1   1    16847.65    18847.95    515.78 o 
  -1   2   1     1703.36     2049.53     73.21 o 
   0   2   1     3808.31     3909.31     91.43 o 
  -2   3   1    10147.07    10186.30    255.33 o 
  -1   3   1    18292.75    17745.26    352.80 o 
   0   3   1        5.09       32.72     13.44 o 
  -3   4   1     7281.67     6964.44    122.87 o 
  -2   4   1      107.56      126.34     12.77 o 
  -1   4   1    12144.48    11478.16    196.16 o 
   0   4   1     4973.14     4631.68     76.42 o 
  -4   5   1      130.95      155.94     13.22 o 
  -3   5   1     5794.23     5846.98    174.43 o 
  -2   5   1     5265.01     5027.91    111.65 o 
  -1   5   1      175.20      181.16     14.29 o 
   0   5   1     5409.12     5117.63    102.70 o 
  -5   6   1     7084.20     6750.39    125.53 o 
  -4   6   1     5534.14     5177.61     88.12 o 
  -3   6   1      414.37      440.60     14.53 o 
  -2   6   1     4324.82     3972.47     84.53 o 
  -1   6   1     4648.81     4342.57    102.26 o 
   0   6   1       51.96       65.98     14.70 o 
  -6   7   1     2920.19     2854.54     64.66 o 
  -5   7   1       35.67       46.02     13.28 o 
  -4   7   1     3522.76     3409.51     65.22 o 
  -3   7   1     4903.26     4658.53    114.41 o 
  -2   7   1       11.26       30.15     14.47 o 
  -1   7   1     3874.13     3591.37    100.27 o 
   0   7   1     2249.75     2209.63     66.83 o 
  -7   8   1        0.02       16.62     17.13 o 
  -6   8   1     2460.08     2403.51     57.43 o 
  -5   8   1     2828.92     2733.94     67.05 o 
  -4   8   1      285.76      279.38     14.64 o 
  -3   8   1     3222.31     3154.63     97.34 o 
  -2   8   1     3069.18     2953.08     92.91 o 
  -1   8   1       29.05       33.36     15.60 o 
   0   8   1     2701.76     2642.68    107.76 o 
  -7   9   1     2088.29     1959.04     55.83 o 
  -6   9   1       25.14       30.62     15.52 o 
  -5   9   1     2662.36     2610.65     81.22 o 
  -4   9   1     1722.45     1686.54     56.33 o 
  -3   9   1      174.61      161.40     16.40 o 
  -2   9   1     1670.76     1605.89     64.67 o 
   0   0   2    42288.22    41295.14    157.44 o 
   0   1   2     3829.67     3989.92     34.23 o 
  -1   2   2     9275.93     9121.31     81.16 o 
   0   2   2     2299.23     2288.81     30.27 o 
  -2   3   2     3331.88     3572.83    122.67 o 
  -1   3   2     4074.26     4171.56     96.80 o 
   0   3   2    11179.59    10630.40    120.10 o 
  -3   4   2     2627.27     2772.32     91.18 o 
  -2   4   2    13145.73    13720.34    438.34 o 
  -1   4   2     2932.60     2802.50     43.06 o 
   0   4   2     2212.62     2128.91     38.00 o 
  -4   5   2     7857.62     7411.48    150.90 o 
  -3   5   2     1167.38     1228.22     43.65 o 
  -2   5   2     1093.34     1129.25     38.95 o 
  -1   5   2     5875.72     5481.10     98.72 o 
   0   5   2     1240.09     1175.93     18.29 o 
  -5   6   2     1908.31     1837.83     36.61 o 
  -4   6   2     1780.63     1824.24     53.64 o 
  -3   6   2     5206.12     5502.35    200.21 o 
  -2   6   2     2045.48     1978.27     42.51 o 
  -1   6   2     1696.98     1618.04     32.16 o 
   0   6   2     4718.49     4587.21     92.28 o 
  -6   7   2     1207.02     1171.55     29.11 o 
  -5   7   2     4841.31     4746.51     95.72 o 
  -4   7   2     1038.96     1102.08     36.03 o 
  -3   7   2     1591.59     1539.51     36.58 o 
  -2   7   2     6206.19     5990.58    144.64 o 
  -1   7   2      833.30      807.27     19.85 o 
   0   7   2      374.80      379.41     16.74 o 
  -7   8   2     2768.56     2702.98     88.26 o 
  -6   8   2     1212.45     1191.55     29.70 o 
  -5   8   2      771.07      775.05     18.59 o 
  -4   8   2     3328.58     3238.72     94.39 o 
  -3   8   2     1105.36     1058.47     27.83 o 
  -2   8   2      889.06      862.67     26.09 o 
  -1   8   2     3093.61     2983.90     88.70 o 
   0   8   2      744.05      720.52     26.99 o 
  -6   9   2     3193.46     3159.71     93.26 o 
  -5   9   2      450.25      465.10     16.75 o 
  -4   9   2      490.16      504.48     17.47 o 
  -3   9   2     2082.18     2092.18     77.88 o 
   0   1   3     8679.88     8729.80     33.84 o 
  -1   2   3      124.77      136.86     11.90 o 
   0   2   3     8476.76     8188.13     54.76 o 
  -2   3   3     5864.13     5821.17    102.39 o 
  -1   3   3     9962.36     9847.17     84.72 o 
   0   3   3       79.81      316.33     49.01 o 
  -3   4   3     3524.87     3485.93     83.78 o 
  -2   4   3        0.00        8.71     11.89 o 
  -1   4   3     7154.08     7108.28     91.03 o 
   0   4   3     4511.71     4265.22     71.63 o 
  -4   5   3        1.88       13.67     12.75 o 
  -3   5   3     4836.89     5314.63    198.01 o 
  -2   5   3     5525.83     5723.76    160.70 o 
  -1   5   3      111.56      120.59     13.71 o 
   0   5   3     5480.50     5165.42     98.82 o 
  -5   6   3     4445.66     4438.91     91.01 o 
  -4   6   3     3877.75     4214.80    156.90 o 
  -3   6   3       40.35       60.94     13.25 o 
  -2   6   3     3204.91     3279.45     82.92 o 
  -1   6   3     2752.14     2682.21     55.05 o 
   0   6   3        0.01       10.63     14.14 o 
  -6   7   3     2252.27     2261.58     46.52 o 
  -5   7   3       40.26       49.49     14.26 o 
  -4   7   3     3263.76     3655.17    139.68 o 
  -3   7   3     3770.32     4160.41    157.02 o 
  -2   7   3       13.66       16.94     14.75 o 
  -1   7   3     2288.09     2236.85     53.52 o 
   0   7   3     2700.57     2640.72     71.37 o 
  -7   8   3       17.45       17.77     15.60 o 
  -6   8   3     1533.47     1573.46     39.33 o 
  -5   8   3     1878.23     2022.75     69.60 o 
  -4   8   3        0.29       15.56     15.08 o 
  -3   8   3     2277.60     2243.46     67.66 o 
  -2   8   3     1923.99     1921.13     50.42 o 
  -1   8   3        1.45       21.66     16.40 o 
  -6   9   3        1.16       15.34     16.88 o 
  -5   9   3     1957.81     2158.66     77.34 o 
  -4   9   3     1801.16     1975.45     79.33 o 
  -3   9   3       23.65       34.12     17.04 o 
   0   0   4     5257.46     5456.83     44.81 o 
   0   1   4     1646.47     1695.12     13.63 o 
  -1   2   4     9940.04    10144.66     70.09 o 
   0   2   4     2404.66     2495.32     15.06 o 
  -2   3   4     1290.13     1277.92     13.64 o 
  -1   3   4     3520.00     3710.69     26.75 o 
   0   3   4     5833.49     5879.49     49.42 o 
  -3   4   4      500.13      503.70     12.81 o 
  -2   4   4     6058.92     6278.73    101.21 o 
  -1   4   4     2997.71     3083.60     31.47 o 
   0   4   4     1328.82     1331.78     15.65 o 
  -4   5   4     4911.42     4938.05     82.59 o 
  -3   5   4      501.53      578.20     20.29 o 
  -2   5   4      927.76      954.66     18.37 o 
  -1   5   4     5043.31     5050.02     88.29 o 
   0   5   4     1078.93     1099.30     17.81 o 
  -5   6   4     1903.16     1913.81     44.25 o 
  -4   6   4     1512.38     1708.68     56.30 o 
  -3   6   4     4717.85     5263.15    189.15 o 
  -2   6   4     1006.55     1058.01     18.38 o 
  -1   6   4      734.01      765.42     14.88 o 
   0   6   4     3989.47     3987.62     84.51 o 
  -6   7   4      714.17      764.86     16.23 o 
  -5   7   4     2085.41     2302.45     73.45 o 
  -4   7   4      777.59      919.54     36.50 o 
  -3   7   4     1091.86     1261.63     44.44 o 
  -2   7   4     1905.93     2017.63     45.82 o 
  -1   7   4      398.10      410.17     16.68 o 
   0   7   4      326.56      346.19     16.25 o 
  -7   8   4     2048.29     2117.93     51.90 o 
  -6   8   4      411.57      447.44     15.81 o 
  -5   8   4      364.44      428.26     17.07 o 
  -4   8   4     3140.45     3686.55    164.58 o 
  -3   8   4      931.29      965.88     26.54 o 
  -2   8   4      637.07      634.81     16.74 o 
  -1   8   4     2553.96     2519.19     75.34 o 
   0   1   5     4512.52     4743.07     21.89 o 
  -1   2   5      583.75      679.91     12.03 o 
   0   2   5     4757.54     5103.53     29.54 o 
  -2   3   5     3854.89     4036.38     32.74 o 
  -1   3   5     3955.27     4189.45     30.83 o 
   0   3   5       88.55      109.06     12.06 o 
  -3   4   5     2747.05     2764.03     29.16 o 
  -2   4   5       20.69       44.90     12.52 o 
  -1   4   5     2688.80     2840.89     29.05 o 
   0   4   5     2635.34     2769.59     34.47 o 
  -4   5   5       40.20       58.70     12.99 o 
  -3   5   5     3098.46     3178.03     37.88 o 
  -2   5   5     3292.35     3455.34     47.83 o 
  -1   5   5      349.15      377.00     13.42 o 
   0   5   5     3504.63     3709.25     60.53 o 
  -5   6   5     1903.61     2062.30     37.46 o 
  -4   6   5     1596.77     1723.63     30.38 o 
  -3   6   5      313.15      352.63     13.56 o 
  -2   6   5     1906.89     2028.81     41.74 o 
  -1   6   5     1642.21     1698.99     35.30 o 
   0   6   5       22.73       39.68     14.45 o 
  -6   7   5     1421.12     1489.02     35.54 o 
  -5   7   5       24.87       31.50     14.79 o 
  -4   7   5     2032.14     2224.55     76.41 o 
  -3   7   5     2264.63     2370.95     55.15 o 
  -2   7   5       10.82       18.90     15.01 o 
  -1   7   5     1216.41     1303.89     27.48 o 
   0   7   5     1868.90     1954.87     40.34 o 
  -6   8   5     1094.54     1155.56     31.65 o 
  -5   8   5     1197.29     1374.36     51.95 o 
  -4   8   5       78.83       78.34     16.04 o 
  -3   8   5     1203.30     1327.89     45.13 o 
  -2   8   5      933.66     1025.81     29.46 o 
   0   0   6     2062.99     2021.38     31.76 o 
   0   1   6      563.76      622.42     11.70 o 
  -1   2   6     4860.08     5207.41     35.38 o 
   0   2   6     2026.25     2092.09     13.95 o 
  -2   3   6      694.81      714.31     12.51 o 
  -1   3   6     1078.98     1254.22     13.53 o 
   0   3   6     2487.13     2582.45     21.73 o 
  -3   4   6      134.80      152.58     13.16 o 
  -2   4   6     2770.61     2977.26     32.39 o 
  -1   4   6      795.41      899.99     13.70 o 
   0   4   6      758.16      773.19     13.45 o 
  -4   5   6     2364.16     2563.08     35.33 o 
  -3   5   6      359.63      391.35     13.31 o 
  -2   5   6      815.70      877.65     14.68 o 
  -1   5   6     2654.95     2809.60     37.66 o 
   0   5   6     1052.78     1120.34     15.97 o 
  -5   6   6      612.41      684.59     14.63 o 
  -4   6   6      532.01      599.02     14.66 o 
  -3   6   6     2643.63     2823.72     49.85 o 
  -2   6   6      446.48      491.67     15.39 o 
  -1   6   6      265.04      315.05     14.60 o 
   0   6   6     2161.74     2279.49     41.18 o 
  -6   7   6      356.11      416.27     15.94 o 
  -5   7   6      884.18      944.20     22.75 o 
  -4   7   6      617.98      681.97     15.95 o 
  -3   7   6      517.00      549.58     15.85 o 
  -2   7   6      664.02      743.62     19.01 o 
  -1   7   6      111.29      145.38     15.88 o 
   0   7   6      401.33      429.03     16.84 o 
  -5   8   6      187.63      206.94     16.41 o 
  -4   8   6     1775.15     1921.53     67.24 o 
  -3   8   6      394.18      421.62     17.06 o 
   0   1   7     2103.67     2138.70     13.59 o 
  -1   2   7      127.58      173.71     11.88 o 
   0   2   7     1188.23     1271.71     13.20 o 
  -2   3   7     2207.12     2240.65     18.07 o 
  -1   3   7     1258.14     1348.89     14.44 o 
   0   3   7       14.59       27.50     13.17 o 
  -3   4   7     2576.01     2629.74     25.06 o 
  -2   4   7        4.63       23.50     12.73 o 
  -1   4   7      740.12      796.09     13.55 o 
   0   4   7     1203.78     1241.73     17.15 o 
  -4   5   7       10.97       20.07     13.41 o 
  -3   5   7     1385.04     1510.25     23.25 o 
  -2   5   7      928.43      966.54     14.42 o 
  -1   5   7      108.88      124.26     13.46 o 
   0   5   7     1094.05     1167.12     18.78 o 
  -5   6   7      653.13      720.94     15.29 o 
  -4   6   7      464.46      505.52     14.68 o 
  -3   6   7       93.89      101.10     13.93 o 
  -2   6   7     1099.26     1176.99     21.06 o 
  -1   6   7     1037.97     1062.06     21.67 o 
   0   6   7       13.04       21.13     15.25 o 
  -6   7   7      725.45      768.00     21.41 o 
  -5   7   7        9.95       19.33     15.53 o 
  -4   7   7      671.52      699.75     15.88 o 
  -3   7   7     1070.67     1161.42     31.79 o 
  -2   7   7        3.90       19.06     16.15 o 
  -1   7   7      716.11      785.13     17.93 o 
   0   0   8     1776.76     1666.52     31.97 o 
   0   1   8      152.08      150.89     12.00 o 
  -1   2   8     1342.08     1277.17     13.60 o 
   0   2   8     1177.35     1173.60     13.54 o 
  -2   3   8      396.21      387.35     13.24 o 
  -1   3   8      106.38      110.61     12.93 o 
   0   3   8      957.50      929.89     14.39 o 
  -3   4   8      118.25      106.24     13.44 o 
  -2   4   8     1305.74     1313.04     14.63 o 
  -1   4   8       27.35       23.99     13.10 o 
   0   4   8      385.48      403.48     14.17 o 
  -4   5   8      884.78      930.42     15.15 o 
  -3   5   8      253.93      249.98     14.40 o 
  -2   5   8      470.93      476.89     14.22 o 
  -1   5   8      851.42      807.16     14.93 o 
   0   5   8      678.36      705.12     15.59 o 
  -5   6   8       37.68       44.64     15.27 o 
  -4   6   8       70.54       76.91     14.90 o 
  -3   6   8      841.09      825.87     15.36 o 
  -2   6   8      202.44      288.09     25.26 o 
  -1   6   8      123.40      131.39     15.53 o 
   0   6   8      755.23      739.40     17.01 o 
  -4   7   8      391.18      421.57     16.54 o 
  -3   7   8      162.05      229.62     18.06 o 
   0   1   9      847.47      756.81     12.81 o 
  -1   2   9        0.34       -2.70     12.77 o 
   0   2   9      124.52       69.87     12.69 o 
  -2   3   9      878.48      757.44     14.11 o 
  -1   3   9      399.78      386.84     19.19 o 
   0   3   9        2.38        4.64     13.67 o 
  -3   4   9     1376.22     1323.12     17.24 o 
  -2   4   9        0.04      411.78     89.10 o 
  -1   4   9      239.08      189.76     14.12 o 
   0   4   9      324.66      273.43     14.43 o 
  -4   5   9        1.60        5.89     14.85 o 
  -3   5   9      491.96      431.77     15.39 o 
  -2   5   9      203.91      222.55     20.97 o 
  -1   5   9        3.68       20.16     15.16 o 
   0   5   9      232.46      190.47     15.86 o 
  -5   6   9      229.03      195.75     16.32 o 
  -4   6   9      117.83       87.49     15.60 o 
  -3   6   9        0.00       17.38     15.72 o 
  -2   6   9      398.97      366.45     16.88 o 
  -1   6   9      487.12      433.08     16.82 o 
   0   0  10      837.11      695.16     34.27 o 
   0   1  10       42.02       29.51     12.96 o 
  -1   2  10      289.08      122.48     13.41 o 
   0   2  10      335.73      276.77     14.39 o 
  -2   3  10      126.97       88.11     14.41 o 
  -1   3  10       21.40       20.66     14.18 o 
   0   3  10      287.71      152.12     14.88 o 
  -3   4  10       61.12       53.82     14.91 o 
  -2   4  10      503.42      352.19     15.43 o 
  -1   4  10        5.17       52.37     14.80 o 
   0   4  10      129.38       98.30     15.49 o 
  -4   5  10      246.73      150.37     16.29 o 
  -3   5  10       63.89       44.51     16.12 o 
  -2   5  10      104.96       78.79     15.64 o 
  -1   5  10      208.62       93.15     15.88 o 
   0   1  11      186.26       54.95     14.17 o 
  -1   2  11        0.03        7.90     14.81 o 
   0   2  11       61.37       17.73     14.64 o 
  -2   3  11      150.23       36.10     15.65 o 
  -1   3  11      162.99       53.13     15.75 o 
   0   3  11        2.65       11.45     15.96 o 
  -3   4  11      152.30       40.02     16.35 o 
  -2   4  11        0.08       18.81     16.65 o 
  -1   4  11      126.70       34.95     16.23 o 
   0   0  12      131.53      -10.74     36.48 o 
   0   1  12       23.90       17.53     15.70 o 
                                                 
